# Supplementary material for: Diet Breadth Affects Bacterial Identity but Not Diversity in the Pollen Provisions of Closely Related Polylectic and Oligolectic Bees
Source: Insects. 2020 Sep 20;11(9):645. doi: 10.3390/insects11090645 (PMC7564857; doi:10.3390/insects11090645)
Supplement: Supplementary file 1 [file insects-11-00645-s001.zip]

Archive with 2 entries (2 files):
- File S1.txt
- insects-897106-supple.pdf
